# Supplementary material for: Frameworks for developing an Agro-Prosumer Community Group platform
Source: PeerJ Comput Sci. 2021 Dec 6;7:e765. doi: 10.7717/peerj-cs.765 (PMC8670369; doi:10.7717/peerj-cs.765)
Supplement: Supplemental Information 2 [file peerj-cs-07-765-s002.xlsx]

## Sheet: Data Prep Sheet 1
	Base to decide apcg	Year1_Prod	Year2_Prod	Year3_Prod	Year4_Prod	lyc	hyc	avg	Year1_Index	Year2_Index	Year3_Index	Year4_Index	apcg	avg				lyc	apcg	hyc	Randfrom	randto	lyc	avg
	793	686	876	413	797	220	1350	785	1	3	-1	3	4	785				0	1	250	117	182	10	130
	657	460	477	341	451	100	850	475	2	3	-1	2	3	475				300	2	550	210	390	50	300
	251	178	180	167	170	10	250	130	3	3	3	3	1	130				475	3	850	285	570	100	475
	368	327	345	257	215	50	550	300	3	3	1	-1	2	300				785	4	1350	392.5	942	220	785
	950	549	568	815	774	220	1350	785	-1	-1	3	2	4	785
	629	420	368	378	305	100	850	475	1	-1	-1	-1	3	475
	966	482	760	721	934	220	1350	785	-1	2	2	3	4	785
	181	181	123	150	134	10	250	130	3	2	3	3	1	130
	34	148	122	167	122	10	250	130	3	2	3	2	1	130
	409	383	237	259	387	50	550	300	3	-1	1	3	2	300
	748	392	429	406	331	100	850	475	1	2	1	-1	3	475
	673	401	369	450	302	100	850	475	1	-1	2	-1	3	475
	574	410	430	364	535	100	850	475	1	2	-1	3	3	475
	459	343	275	306	225	50	550	300	3	2	3	-1	2	300
	416	375	382	295	380	50	550	300	3	3	2	3	2	300
	549	406	546	286	426	100	850	475	1	3	-1	1	3	475
	402	315	262	375	264	50	550	300	3	1	3	1	2	300
	705	349	370	479	529	100	850	475	-1	-1	3	3	3	475
	415	225	324	270	360	50	550	300	-1	3	2	3	2	300
	936	673	831	663	717	220	1350	785	1	3	1	2	4	785
	702	295	567	382	566	100	850	475	-1	3	1	3	3	475
	338	221	264	227	328	50	550	300	-1	1	-1	3	2	300
	946	646	532	583	803	220	1350	785	1	-1	-1	3	4	785
	936	508	856	508	465	220	1350	785	-1	3	-1	-1	4	785
	541	319	377	363	409	100	850	475	-1	-1	-1	1	3	475
	161	155	136	179	153	10	250	130	3	3	3	3	1	130
	151	151	156	182	128	10	250	130	3	3	3	2	1	130
	516	392	401	459	287	100	850	475	1	1	2	-1	3	475
	694	417	535	373	490	100	850	475	1	3	-1	3	3	475
	90	176	141	133	152	10	250	130	3	3	3	3	1	130
	53	150	149	129	157	10	250	130	3	3	2	3	1	130
	629	424	524	341	403	100	850	475	1	3	-1	1	3	475
	362	373	280	351	388	50	550	300	3	2	3	3	2	300
	353	211	358	211	305	50	550	300	-1	3	-1	3	2	300
	801	931	822	495	923	220	1350	785	3	3	-1	3	4	785
	525	391	553	482	560	100	850	475	1	3	3	3	3	475
	62	158	124	119	181	10	250	130	3	2	2	3	1	130
	574	397	458	441	546	100	850	475	1	2	2	3	3	475
	171	156	139	142	172	10	250	130	3	3	3	3	1	130
	322	213	221	327	345	50	550	300	-1	-1	3	3	2	300
	929	626	527	754	561	220	1350	785	-1	-1	2	-1	4	785
	405	287	308	259	229	50	550	300	2	3	1	-1	2	300
	604	296	370	359	569	100	850	475	-1	-1	-1	3	3	475
	713	292	447	349	406	100	850	475	-1	2	-1	1	3	475
	124	154	128	158	131	10	250	130	3	2	3	3	1	130
	917	609	539	584	783	220	1350	785	-1	-1	-1	2	4	785
	991	784	891	719	655	220	1350	785	2	3	2	1	4	785
	112	171	182	175	129	10	250	130	3	3	3	2	1	130

## Sheet: Data Prep Sheet 2
apcg	4							APCG	Total % Contribution	Index	S1	S2	S3	S4		APCG	Total % Contribution	Index	Season 1	Season 2	Season 3	Season 4
								4	0.229167	-1	0.1875	0.0416667	0.0833333	0.0833333		1	0.31	2	0.15	0.1	0.04	0.04
Count of Base to decide apcg								4	0.229167	1	0.0208333	0.0416667	0	0.0208333		1	0.31	3	0.17	0.21	0.27	0.27
11		0.229167						4	0.229167	2	0	0	0.0833333	0.0208333
								4	0.229167	3	0.0208333	0.145833	0.0625	0.104167					Season 1	Season 2	Season 3	Season 4
																2	0.21	-1	0.0833333	0.0208333	0.0416667	0.0416667
																2	0.21	1	0.0208333	0.0416667	0.104167	0.0416667
										Total		2	3			2	0.21	2	0.0416667	0.0208333	0.0208333	0
										0.31	S1	0.15	0.17			2	0.21	3	0.0625	0.125	0.0416667	0.125
apcg	4									0.31	S2	0.1	0.21
										0.31	S3	0.04	0.27						Season 1	Season 2	Season 3	Season 4
Season 1	Count of Base to decide apcg									0.31	S4	0.04	0.27			3	0.25	-1	0.104167	0.104167	0	0.0833333
-1	9	0.1875														3	0.25	1	0.0208333	0	0.0625	0.0833333
1	1	0.0208333														3	0.25	2	0.0208333	0.0416667	0.104167	0
3	1	0.0208333														3	0.25	3	0.104167	0.104167	0.0833333	0.0833333
Grand Total	11	0.229167
																			Season 1	Season 2	Season 3	Season 4
																4	0.229167	-1	0.1875	0.0416667	0.0833333	0.0833333
																4	0.229167	1	0.0208333	0.0416667	0	0.0208333
apcg	4															4	0.229167	2	0	0	0.0833333	0.0208333
																4	0.229167	3	0.0208333	0.145833	0.0625	0.104167
Season 2	Count of Base to decide apcg
-1	2	0.0416667
1	2	0.0416667
3	7	0.145833															x	Season
Grand Total	11	0.229167															y	prosumer %
																	colour shade	index
apcg	4
Season 3	Count of Base to decide apcg
-1	4	0.0833333
2	4	0.0833333
3	3	0.0625
Grand Total	11	0.229167
apcg	4
Season 4	Count of Base to decide apcg
-1	4	0.0833333
1	1	0.0208333
2	1	0.0208333
3	5	0.104167
Grand Total	11

## Sheet: Charts
													x -> avg(lyc, hyc)
													Index 3	if production >= x
													Index 2	if production >= 90% x
													Index 1	if production >= 80% x
													Index 0	if production < 80% x
													Data Supporting the Chart
													APCG	Total % Contribution	Index	Season 1	Season 2	Season 3	Season 4
													1	0.31	2	0.15	0.1	0.04	0.04
													1	0.31	3	0.17	0.21	0.27	0.27
													2	0.21	-1	0.0833333	0.0208333	0.0416667	0.0416667
													2	0.21	1	0.0208333	0.0416667	0.104167	0.0416667
													2	0.21	2	0.0416667	0.0208333	0.0208333	0
													2	0.21	3	0.0625	0.125	0.0416667	0.125
													3	0.25	-1	0.104167	0.104167	0	0.0833333
													3	0.25	1	0.0208333	0	0.0625	0.0833333
													3	0.25	2	0.0208333	0.0416667	0.104167	0
													3	0.25	3	0.104167	0.104167	0.0833333	0.0833333
													4	0.229167	-1	0.1875	0.0416667	0.0833333	0.0833333
													4	0.229167	1	0.0208333	0.0416667	0	0.0208333
													4	0.229167	2	0	0	0.0833333	0.0208333
													4	0.229167	3	0.0208333	0.145833	0.0625	0.104167

## Sheet: Sheet3
apcg	6
Sum of Year1_Index	Sum of Year2_Index	Sum of Year3_Index	Sum of Year4_Index
12	12	6	9

## Sheet: Sheet2
PUID	Year1_Prod	Year2_Prod	Year3_Prod	Year4_Prod	lyc	Year1_Index	Year2_Index	Year3_Index	Year4_Index	apcg				lyc	apcg	hyc			lyc
1	358	390	155	493	320	3	3	0	3	5				10	1	250	10	50	10
2	330	527	160	451	320	3	3	0	3	5				50	2	550	35	200	50
3	159	299	105	320	100	3	3	3	3	3				100	3	850	60	400	100
4	369	228	375	152	320	3	0	3	0	5				220	4	1350	70	500	220
5	39	49	150	13	10	3	3	3	3	1				320	5	1450	100	600	320
6	10	31	34	18	10	3	3	3	3	1				420	6	1560	125	800	420
7	30	36	15	48	10	3	3	3	3	1
8	187	235	62	284	100	3	3	0	3	3
9	437	725	278	448	420	3	3	0	3	6
10	329	529	475	581	320	3	3	3	3	5
11	109	235	248	295	100	3	3	3	3	3
12	48	10	10	46	10	3	3	3	3	1
13	127	290	142	378	100	3	3	3	3	3
14	66	99	78	96	50	3	3	3	3	2
15	417	221	462	396	320	3	0	3	3	5
16	158	354	198	355	100	3	3	3	3	3
17	259	488	148	300	220	3	3	0	3	4
18	81	170	128	86	50	3	3	3	3	2
19	166	300	180	75	100	3	3	3	0	3
20	106	375	270	145	100	3	3	3	3	3
21	110	113	328	105	100	3	3	3	3	3
22	75	162	93	161	50	3	3	3	3	2
23	441	709	588	701	420	3	3	3	3	6
24	310	236	81	201	220	3	3	0	2	4
25	272	487	309	469	220	3	3	3	3	4
26	374	471	185	492	320	3	3	0	3	5
27	68	43	104	181	50	3	1	3	3	2
28	385	213	208	407	320	3	0	0	3	5
29	102	89	81	184	100	3	1	1	3	3
30	57	114	155	140	50	3	3	3	3	2
31	447	454	232	269	420	3	3	0	0	6
32	135	225	395	389	100	3	3	3	3	3
33	440	654	523	707	420	3	3	3	3	6
34	413	184	433	164	320	3	0	3	0	5
35	22	28	49	44	10	3	3	3	3	1
36	156	301	303	290	100	3	3	3	3	3
37	376	419	304	542	320	3	3	2	3	5
38	336	583	446	552	320	3	3	3	3	5
39	105	196	122	250	100	3	3	3	3	3
40	230	461	197	218	220	3	3	1	2	4
41	141	159	382	269	100	3	3	3	3	3
42	249	210	151	264	220	3	2	0	3	4
43	10	11	31	41	10	3	3	3	3	1
44	252	156	137	197	220	3	0	0	1	4
45	383	248	244	387	320	3	0	0	3	5
46	118	118	201	122	100	3	3	3	3	3
47	11	40	16	36	10	3	3	3	3	1
48	363	102	110	140	320	3	0	0	0	5

## Sheet: Sheet5
PUID
1
2
3
4
5
6
7
8
9
10
11
12
13
14
15
16
17
18
19
20
21
22
23
24
25
26
27
28
29
30
31
32
33
34
35
36
37
38
39
40
41
42
43
44
45
46
47
48
