# Supplementary material for: Frameworks for developing an Agro-Prosumer Community Group platform
Source: PeerJ Comput Sci. 2021 Dec 6;7:e765. doi: 10.7717/peerj-cs.765 (PMC8670369; doi:10.7717/peerj-cs.765)
Supplement: Supplemental Information 3 [file peerj-cs-07-765-s003.xlsx]

## Sheet: Sheet7
														Goals	Details	Value
								Simulation Parameter Yearly	Value					GC1	local demand of apcg	5440	136*40
								Average production						GC2	Maintain Suburb demand	45000
								Agro-prosumer community group 1 (APCG 1)	129					GC3	Maximise the total expected income	11650
								APCG 2	255					AC2	Maximise carbon token	8 token/year
								APCG 3	385					GC4	Minimise the cost	1000
								APCG 4	690					GC5	Sustainibility	0.9
								Available number of prosumers
								APCG 1	59					min=D3plus + D2plus + D4plus;
								APCG 2	20					N * E + D2plus - D2minus = 45000;
								APCG 3	20					L * E * N + D3plus - D3minus = 11650;
								APCG 4	37					C * E * N + D4minus - D4plus = 1000;
								*Suburb demand ( calculated for 1 suburb)	45000					S*0.0015 + D5plus - D5minus >= N*.90;
								Income rate (assumed weights) APCG 1:APCG 2:APCG 3:APCG 4	1:3:6:9					E = 400;
								Total expected Carbon token count	10
								Total expected income (assumed) **	11650
								Cost rate (assumed weights) APCG 1:APCG 2:APCG 3:APCG 4	1:2:3:4
								Total budgeted cost constraint (assumed) ***	1000
								The percentage of overall participations sustainability (Ns)	0.9
								* Initial Objective is to target 5 - 7 % of Suburb total Market.									Rough
								** A single tree absorb 50 pound. 1 tonne Carbon cost ~$40. Total ~$275/ year for sample size of (136*2 tree avg)							.
								** ~45,000 lemon production per season. Each lemon (Majorly Organic) market sell price 0.25C. Total $11,250/season							N + D1plus - D1minus >= 145;		N * E + P1 - N1 - 50 * N >= 40 * N
								*** Initial Engagement (Prosumer - Consumer), Basic Logistics and Web Management							E + D2plus - D2minus >= 365;		N * E + P5 - N5 = 45000
															N * E + D5plus - D5minus >= 45000;		L * E * N + P6 - N6 >= 11650
															L * E * N + D6plus - D6minus >= 11650;		C * E * N + P7 - N7 < 1000
															C * E * N + D7minus - D7plus < 1000;		N + P8 - N8 >= 90%
								GC1	local demand of apcg								Number of Presumer N
								GC2	Maintain Suburb demand								Average harvest production capacity E
								GC3	Maximise the total expected income								L Lower threshold
								AC2	Maximise carbon token								U Upper threshold
								GC4	Minimise the cost
								GC5	Sustainibility								E = (U + L) / 2
																	N * E
								GC3 on priority sets the objective function for GC3 to 0 however increases objective function for GC2 to 35564.50. When GC2 is set on priority successfully met GC4 but GC3 increases to 11650. When setting GC2 on priority increases the GC3 to 11651. and GC4 to 84446. Setting GC4 achieve just for GC4 but does not met for GC2 and GC3. Same applies for GC5.
								So putting GC3 on top achieve the most except for GC5. So setting GC5 as next priority will help achieve the all desired goals.
								Putting GC2, GC3 and GC4 objective function together on same priority help achieve the best									Min=D1minus;
								Having GC2 as priority will automatically fulfill GC1 objective of local demand of APCG									N * E + D1plus - D1minus - 50 * N >= 40 * N;
								So priority will be GC1GC2GC3GC4GC5									N * E + D5plus - D5minus >= 45000;
																	L * E * N + D6plus - D6minus >= 11650;
																	C * E * N + D7minus - D7plus < 1000;
																	N + D8plus - D8minus >= 90%;

## Sheet: Sheet1
Prosumer	Property	Production	Distribution	Smart Contract	APCG	Vegetation Information	Prosumer Scorecard	Consumer		Agreement	Consumer Address	Consumer Contact Details
Number of Members in Family	Postcode	Seasonal Produce		Contract Date	APCG Category Claimed	Age of Tree	Prosumer Trust Factor	Consumer Type		Consumer Id	Consumer Email Address	Consumer Contact Person
Contact Number	Address	Production Quantity		Contract Unit Price	APCG Category Actual	Height of Tree	Prosumer Trust Rating	Comsumer Suburb		Agreed Consumption	Consumer Address	Consumer Primary Contact
First Name	Suburb	Seasonal Performance Summers		Contract Tenure	Next APCG Category Review Date	Diameter of Tree	Prosumer Seasonal Trust Factor Summers	Agreed Minimum Per Unit Cost				Consumer Primary Position Held
Last Name	Street	Seasonal Performance Winters		% Product Organic	Lowest Yield Count	Organic Flag	Prosumer Seasonal Trust Rating Summers	Expected Delivery Time Period Start				Consumer Secondary Contact
Alias	Number of Tree	Seasonal Performance Annual		% Product Inorganic	Highest Yield Count	InOrganic Flag	Prosumer Seasonal Trust Factor Winters	Expected Delivery Time Period End			Prosumer Group
Date of Birth	Land Size			Total Unit in Contract/Year	Lowest Yield Count Organic	IsLemonTreeFlag	Prosumer Seasonal Trust Rating Winters	SLA Breach Penalty
Gender	Type of Soil			Max Unit Purchase / Year	Lowest Yield Count InOrganic	Vegetation Category	Prosumer Seasonal Trust Factor Annual	Quantity Breach Penalty
Self Consumption Pattern	Number of Organic Trees			Min Unit Purchase / Year	Highest Yield Count Organic	Seasonal Tree Summers Flag	Prosumer Seasonal Trust Rating Annual	Organic Flag
	Number of Inorganic Trees			Contract Void Min Unit Requirement	Highest Yield Count InOrganic	Seasonal Tree Winters Flag	Prosumer 1st Summers Review Rating	Organic Percentage in Package
	Type of Farming			Purchase Month Start Window	APCG Cluster	Seasonal Tree Autumn Flag	Prosumer 1st Winters Review Rating	Inorganic Percentage in Package
				Purchase Month End Window		Seasonal Tree Spring Flag	Prosumer 1st Annual Review Rating	Method of Delivery
				Mode oF payment		Annual Tree Flag	Prosumer 2nd Summers Review Rating	Consumer Delivery Location
						Total Low Yield Count	Prosumer 2nd Winters Review Rating	Consumer Category
						Total High Yield Count	Prosumer 2nd Annual Review Rating	Consumer Tier
						Total LYC Summer
						Total LYC Winter
						Total LYC Autumn
						Total LYC Spring
						Total HYC Summer
						Total HYC Winter
						Total HYC Autumn
						Total HYC Spring
Vegetation Category
1	Lemon
2	Orange
3	Mango
4	Plum
5	Strawberries
so on
